# Supplementary material for: Prevalence of Mycoplasma bovis in Algeria and Characterisation of the Isolated Clones
Source: Front Vet Sci. 2022 May 20;9:910799. doi: 10.3389/fvets.2022.910799 (PMC9163989; doi:10.3389/fvets.2022.910799)
Supplement: Supplementary file 1 [file Table_1.XLSX]

## Sheet: Clones
							Register MLST
Sample collection								allele numbers							MICs results
Wilaya	Season	Farm identification	Calf number	clone number	MF-Dot Identification	polC subtype	subtype	dnaA	gltX	gpsA	gyrB	pta2	tdk	tkt	SPEC	TYL	OXY	ENRO	FFC
KHANCHELA	Summer	5	05M1	05M1_c1	M. bovis	st2	ST8	1	2	1	4	5	1	3	>128	>64	>8	0,25<CMI ≤ 2	2< CMI ≤ 8		nd, not done
				05M1_c2	nd																nd*, a few clones were not identifed by MF-Dot, as a positive signal was obtained by specific PCR polC
				05M1_c3	nd*	st2
BATNA	Summer	7	07M3	07M3_c1	nd*	st2									>128	>64	>8	0,25<CMI ≤ 2	2< CMI ≤ 8		new ST or alleles
				07M3_c2	nd*	st2
				07M3_c3	nd*	st2
				07M3_gc1	M. arginini
				07M3_gc2	M. arginini																resistant
				07M3_gc3	M. arginini																intermediate or slightly resistant
SETIF	Summer	8	08M1	08M1_c1	M. bovis	st1	ST29	1	3	3	5	2	2	3	≤ 32	8<CMI ≤ 64	>8	≤ 0,25	2< CMI ≤ 8
				08M1_c2	nd*	st3									≤ 32	8<CMI ≤ 64	>8	≤ 0,25	2< CMI ≤ 8
				08M1_c3	nd*	st3
			08M3	08M3_c1	M. bovis	st1									≤ 32	>64	>8	≤ 0,25	2< CMI ≤ 8
				08M3_c2	nd*	st1
				08M3_c3	nd*	st1
			08M4	08M4_c1	M. bovis	st3	ST29	1	3	3	5	2	2	3	growth failure
				08M4_c2	nd*	st3
				08M4_c3	nd*	st3
M'SSILA	Autumn	27	27M1	27M1_c1	M. bovis	st2	ST8	1	2	1	4	5	1	3	>128	>64	>8	≤ 0,25	2< CMI ≤ 8
				27M1_c2	nd
				27M1_c3	nd
BATNA	Winter	34	34M1	34M1_c1	M. bovis	st1	ST29	1	3	3	5	2	2	3	≤ 32	8<CMI ≤ 64	>8	≤ 0,25	2< CMI ≤ 8
				34M1_c2	nd
				34M1_c3	nd
			34M2	34M2_c1	M. bovis	st3	nd								≤ 32	8<CMI ≤ 64	>8	≤ 0,25	2< CMI ≤ 8
				34M2_c2	nd	nd	ST197	1	3	3	5	32	2	3
				34M2_c3	nd
	Winter	35	35M1	35M1_c1	M. bovis	st2									>128	>64	>8	≤ 0,25	2< CMI ≤ 8
				35M1_c2	nd
				35M1_c3	nd
			35M2	35M2_c1	M. bovis	st3									>128	>64	>8	≤ 0,25	2< CMI ≤ 8
				35M2_c2	nd
				35M2_c3	nd
	Winter	37	37M1	37M1_c1	M. bovis	st2	ST8	1	2	1	4	5	1	3	>128	>64	>8	0,25<CMI ≤ 2	2< CMI ≤ 8
				37M1_c2	nd
				37M1_c3	nd
			37M3	37M3_c1	M. bovis	st2									>128	>64	>8	nd	2< CMI ≤ 8
				37M3_c2	nd
				37M3_c3	nd
SETIF	Winter	38	38M1	38M1_c1	M. bovis	st2 with one supplementary SNP									≤ 32	8<CMI ≤ 64	>8	≤ 0,25	2< CMI ≤ 8
				38M1_c2	nd
				38M1_c3	nd
	Winter	39	39M1	39M1_c1	M. arginini
				39M1_c2	nd
				39M1_c3	nd
			39M2	39M2_c1	M. bovis	st2 with one supplementary SNP	ST195	1	1	3	5	2	3	3	≤ 32	8<CMI ≤ 64	>8	≤ 0,25	2< CMI ≤ 8
				39M2_c2	nd
				39M2_c3	nd
			39M3	39M3_c1	M. bovis	st1									≤ 32	>64	>8	≤ 0,25	2< CMI ≤ 8
				39M3_c2	nd
				39M3_c3	M. bovis	st1	ST4	1	1	3	13	2	15	1	≤ 32	>64	>8	≤ 0,25	2< CMI ≤ 8
	Winter	40	40M2	40M2_c1	M. arginini
				40M2_c2	nd
				40M2_c3	nd
	Winter	42	42M2	42M2_c1	M. bovis	st1									≤ 32	8<CMI ≤ 64	>8	≤ 0,25	2< CMI ≤ 8
				42M2_c2	nd
				42M2_c3	nd
	Winter	44	44M1	44M1_c1	M. bovis	st1									≤ 32	8<CMI ≤ 64	>8	≤ 0,25	2< CMI ≤ 8
				44M1_c2	M. alkalescens
				44M1_c3	nd
			44M2	44M2_c1	M. bovis + M.canadense
				44M2_c2	M. bovis + M.canadense
				44M2_c3	M. bovis	st1									≤ 32	8<CMI ≤ 64	>8	≤ 0,25	2< CMI ≤ 8
			44M3	44M3_c1	M. bovis	st1									≤ 32	8<CMI ≤ 64	>8	≤ 0,25	2< CMI ≤ 8
				44M3_c2	nd
				44M3_c3	nd
	Winter	46	46M3	46M3_c1	M. bovis	st2	ST188	26	2	1	4	5	1	3	>128	>64	>8	>2	2< CMI ≤ 8
				46M3_c2	nd
				46M3_c3	nd
	Winter	49	49M1	49M1_c1	M. bovis	st3									≤ 32	8<CMI ≤ 64	>8	≤ 0,25	2< CMI ≤ 8
				49M1_c2	nd
				49M1_c3	nd
	Winter	50	50M2	50M2_c1	M. bovis	st1									≤ 32	8<CMI ≤ 64	>8	≤ 0,25	2< CMI ≤ 8
				50M2_c2	nd
				50M2_c3	nd
			50M3	50M3_c1	M. bovis	st1	nd	failed	1	3	34	2	3	3	≤ 32	8<CMI ≤ 64	>8	≤ 0,25	2< CMI ≤ 8
				50M3_c2	nd
				50M3_c3	nd
	Spring	55	55M2	55M2_c1	M. arginini
				55M2_c2	M. arginini
				55M2_c3	M. arginini
	Spring	57	57M2	57M2_c1	M. bovis	st3									≤ 32	>64	>8	>2	2< CMI ≤ 8
				57M2_c2	nd
				57M2_c3	nd
			57M3	57M3_c1	M. bovis	st1									≤ 32	>64	>8	≤ 0,25	2< CMI ≤ 8
				57M3_c2	nd
				57M3_c3	nd
CONSTANTINE	Spring	58	58M1	58M1_c1	M. bovis	st1	ST198	1	1	3	34	2	3	3	≤ 32	>64	>8	≤ 0,25	2< CMI ≤ 8
				58M1_c2	nd
				58M1_c3	nd
SETIF	Spring	59	59M1	59M1_c1	M. alkalescens
				59M1_c2	M. alkalescens
				59M1_c3	M. alkalescens
			59M2	59M2_c1	nd
				59M2_c2	nd
				59M2_c3	M. bovis	st1									≤ 32	>64	>8	≤ 0,25	2< CMI ≤ 8
			59M3	59M3_c1	M. bovis	st1									≤ 32	>64	>8	≤ 0,25	2< CMI ≤ 8
				59M3_c2	nd
				59M3_c3	nd
	Spring	60	60M1	60M1_c1	M. bovis	st1									≤ 32	>64	>8	≤ 0,25	2< CMI ≤ 8
				60M1_c2	nd
				60M1_c3	nd
			60M2	60M2_c1	M. bovis	st1									≤ 32	>64	>8	≤ 0,25	2< CMI ≤ 8
				60M2_c2	nd
				60M2_c3	nd
			60M3	60M3_c1	M. bovis	st3	ST29	1	3	3	5	2	2	3	≤ 32	>64	>8	≤ 0,25	2< CMI ≤ 8
				60M3_c2	nd
				60M3_c3	nd
	Spring	61	61M1	61M1_c1	M. bovis	st1									≤ 32	>64	>8	≤ 0,25	2< CMI ≤ 8
				61M1_c2	nd
				61M1_c3	nd
			61M2	61M2_c1	M. bovis	st3									≤ 32	8<CMI ≤ 64	>8	≤ 0,25	2< CMI ≤ 8
				61M2_c2	nd
				61M2_c3	nd
	Spring	62	62M1	62M1_c1	M. bovis	nd
				62M1_c2	nd
				62M1_c3	nd
			62M2	62M2_c1	M. bovis	st2									>128	>64	>8	>2	2< CMI ≤ 8
				62M2_c2	nd
				62M2_c3	nd
			62M3	62M3_c1	M. bovis	st2									>128	>64	>8	>2	2< CMI ≤ 8
				62M3_c2	nd
				62M3_c3	nd
	Spring	63	63M1	63M1_c1	M. bovis	st1									≤ 32	8<CMI ≤ 64	>8	>2	2< CMI ≤ 8
				63M1_c2	nd
				63M1_c3	nd
			63M2	63M2_c1	M. bovis + M. arginini
				63M2_c2	M. bovis + M. arginini
				63M2_c3	M. bovis + M. arginini
CONSTANTINE	Spring	64	64M2	64M2_c1	M. bovis	st1									≤ 32	>64	>8	≤ 0,25	2< CMI ≤ 8
				64M2_c2	nd
				64M2_c3	nd
	Spring	65	65M1	65M1_c1	M. bovis + M. arginini
				65M1_c2	M. bovis + M. arginini
				65M1_c3	M. bovis + M. arginini
OUM EL BOUAGHI	Spring	67	67M1	67M1_c1	M. arginini
				67M1_c2	M. arginini
				67M1_c3	M. arginini
	Spring	70	70M2	70M2_c1	M. bovis	st3	ST196	1	3	3	5	2	3	3	≤ 32	>64	>8	≤ 0,25	2< CMI ≤ 8
				70M2_c2	nd
				70M2_c3	nd
BISKRA	Spring	71	71M1	71M1_c1	M. bovis	st3									≤ 32	>64	>8	≤ 0,25	2< CMI ≤ 8
				71M1_c2	nd
				71M1_c3	nd
	Spring	72	72M1	72M1_c1	M. bovis	st3	ST196	1	3	3	5	2	3	3	≤ 32	>64	>8	≤ 0,25	2< CMI ≤ 8
				72M1_c2	nd
				72M1_c3	nd
			72M3	72M3_c1	M. bovis	st3									≤ 32	8<CMI ≤ 64	>8	≤ 0,25	2< CMI ≤ 8
				72M3_c2	nd
				72M3_c3	nd
CONSTANTINE	Spring	73	73M1	73M1_c1	M. bovis	st3									≤ 32	>64	>8	≤ 0,25	2< CMI ≤ 8
				73M1_c2	nd
				73M1_c3	nd
			73M2	73M2_c1	M. bovis	st3									≤ 32	>64	>8	≤ 0,25	2< CMI ≤ 8
				73M2_c2	nd
				73M2_c3	nd
